# Supplementary material for: Genome Analysis and Replication Studies of the African Green Monkey Simian Foamy Virus Serotype 3 Strain FV2014
Source: Viruses. 2020 Apr 6;12(4):403. doi: 10.3390/v12040403 (PMC7232438; doi:10.3390/v12040403)
Supplement: Supplementary file 1 [file viruses-12-00403-s001.zip]

Archive with 1 entries (1 files):
- viruses-694850-supplementary.docx
